# Supplementary material for: Grant application outcomes for biomedical researchers who participated in the National Research Mentoring Network’s Grant Writing Coaching Programs
Source: PLoS One. 2020 Nov 9;15(11):e0241851. doi: 10.1371/journal.pone.0241851 (PMC7652313; doi:10.1371/journal.pone.0241851)
Supplement: S1 Dataset — (XLS) [file pone.0241851.s002.xls]

## Sheet: Sheet1
obs	program	cohort	R_URM	G_Male	S_Any_Grant_Submitted_Assessment	A_Any_Grant_Awarded	S_Only_NIH_grant_submitted	A_Only_NIH_grant_awarded
1	4	26	0	0	0	0	0	0
2	3	13	0	0	1	0	0	0
3	3	16	0	0	1	0	1	0
4	1	10	0	0	1	1	1	1
5	4	7	1	0	1	1	1	1
6	1	35	0	1	0	0	0	0
7	1	32	1	0	1	1	1	1
8	1	10	1	0	1	0	0	0
9	1	32	1	0	0	0	0	0
10	3	13	0	0	1	1	1	0
11	1	4	0	1	1	1	1	1
12	1	17	0	0	1	0	1	0
13	1	4	0	1	1	0	1	0
14	1	22	0	0	1	0	0	0
15	4	5	1	0	1	0	1	0
16	1	1	1	0	1	1	1	1
17	3	29	1	1	0	0	0	0
18	1	10	1	0	1	0	1	0
19	1	20	0	0	0	0	0	0
20	1	33	1	1	1	1	1	1
21	1	21	0	0	1	1	1	0
22	1	18	1	0	1	0	1	0
23	2	25	1	1	1	0	1	0
24	1	10	1	0	0	0	0	0
25	1	1	1	0	1	0	1	0
26	1	18	0	0	0	0	0	0
27	1	10	1	1	1	1	1	1
28	1	17	0	0	0	0	0	0
29	1	32	1	0	1	0	1	0
30	4	8	1	0	1	0	0	0
31	3	11	0	0	1	1	1	1
32	1	1	1	0	1	1	1	1
33	3	11	1	0	1	1	1	1
34	2	24	0	0	1	0	1	0
35	1	20	1	0	0	0	0	0
36	4	5	0	0	1	0	0	0
37	4	5	0	0	1	1	1	0
38	1	34	0	0	1	0	1	0
39	1	21	0	0	1	1	1	0
40	1	4	0	1	1	0	1	0
41	3	13	0	0	1	0	1	0
42	1	4	1	0	1	0	1	0
43	1	34	0	0	0	0	0	0
44	4	8	1	0	0	0	0	0
45	1	9	1	0	0	0	0	0
46	4	8	1	0	1	0	1	0
47	1	33	1	0	1	0	1	0
48	1	10	1	0	1	0	1	0
49	3	3	0	0	1	1	1	1
50	1	17	0	0	1	1	0	0
51	1	4	1	0	1	1	0	0
52	1	1	1	1	0	0	0	0
53	4	6	1	0	1	0	1	0
54	1	17	0	1	1	0	1	0
55	1	33	1	0	0	0	0	0
56	1	4	0	1	0	0	0	0
57	1	20	1	0	1	1	1	1
58	1	34	0	0	1	1	1	0
59	4	5	0	0	0	0	0	0
60	1	32	1	0	1	0	1	0
61	3	29	0	0	1	0	1	0
62	1	9	0	0	1	0	0	0
63	1	32	0	0	1	0	1	0
64	4	5	0	1	1	1	1	1
65	1	34	0	0	0	0	0	0
66	1	10	1	0	0	0	0	0
67	1	27	0	0	0	0	0	0
68	1	4	0	1	0	0	0	0
69	1	34	1	0	1	1	1	1
70	3	11	1	0	1	1	1	1
71	1	2	1	0	1	1	1	1
72	1	27	0	0	1	1	0	0
73	1	2	0	0	1	1	0	0
74	2	15	1	1	1	1	0	0
75	1	2	1	0	1	1	1	1
76	1	4	0	1	1	0	1	0
77	3	3	1	0	1	1	1	1
78	1	35	1	0	1	0	1	0
79	4	26	0	1	0	0	0	0
80	1	4	0	1	1	1	1	1
81	1	22	1	0	1	0	0	0
82	4	7	1	0	1	1	0	0
83	3	13	1	1	1	0	1	0
84	1	20	1	0	1	0	1	0
85	1	32	1	0	0	0	0	0
86	4	8	1	1	0	0	0	0
87	4	7	0	1	1	0	1	0
88	1	22	1	1	1	0	1	0
89	4	8	1	0	1	1	1	1
90	4	8	1	0	1	1	0	0
91	1	1	1	0	0	0	0	0
92	2	31	1	0	0	0	0	0
93	1	35	1	0	0	0	0	0
94	3	16	0	0	1	1	1	0
95	1	1	1	1	0	0	0	0
96	1	1	1	0	0	0	0	0
97	1	34	0	0	1	0	1	0
98	1	35	1	0	1	1	0	0
99	1	10	0	1	1	1	1	1
100	1	35	1	0	0	0	0	0
101	2	24	1	0	1	1	0	0
102	1	20	1	0	1	1	1	1
103	4	8	1	0	0	0	0	0
104	1	2	1	0	1	1	1	0
105	1	21	0	0	0	0	0	0
106	3	3	1	0	1	1	1	1
107	1	1	0	0	1	0	1	0
108	2	24	0	1	0	0	0	0
109	1	22	1	0	1	0	1	0
110	2	24	1	0	1	0	1	0
111	1	33	1	1	1	0	1	0
112	1	17	0	0	1	1	1	1
113	2	14	1	0	0	0	0	0
114	4	8	1	0	1	0	1	0
115	4	8	0	0	0	0	0	0
116	1	32	1	0	0	0	0	0
117	1	1	1	1	0	0	0	0
118	1	33	1	0	1	0	1	0
119	3	30	1	0	1	0	1	0
120	4	6	1	0	0	0	0	0
121	1	27	1	1	0	0	0	0
122	4	26	0	0	0	0	0	0
123	1	1	1	0	1	0	0	0
124	1	32	1	1	1	0	1	0
125	1	32	1	0	0	0	0	0
126	1	22	0	1	0	0	0	0
127	1	34	1	0	0	0	0	0
128	1	10	1	1	0	0	0	0
129	1	34	0	1	0	0	0	0
130	1	4	1	1	0	0	0	0
131	3	3	1	1	1	0	1	0
132	4	8	1	0	1	1	1	0
133	4	7	0	0	1	0	1	0
134	2	25	0	1	1	0	1	0
135	3	30	0	0	1	0	1	0
136	1	17	0	0	1	1	1	1
137	1	4	1	1	1	1	1	1
138	3	23	1	0	0	0	0	0
139	4	8	1	0	1	0	1	0
140	4	7	1	0	1	0	1	0
141	3	13	1	1	1	0	1	0
142	1	1	1	0	0	0	0	0
143	2	25	0	1	0	0	0	0
144	2	14	1	1	1	0	1	0
145	4	5	0	1	1	1	1	1
146	2	15	1	0	1	1	1	1
147	2	24	1	1	1	1	1	1
148	1	9	1	1	0	0	0	0
149	4	26	1	0	0	0	0	0
150	1	17	1	1	1	0	0	0
151	1	17	0	1	0	0	0	0
152	1	4	0	1	1	1	1	0
153	2	24	1	0	1	0	1	0
154	2	14	1	0	1	0	0	0
155	3	12	1	0	1	1	1	1
156	1	17	0	0	1	1	1	1
157	1	28	1	1	0	0	0	0
158	1	33	1	0	0	0	0	0
159	1	22	1	1	0	0	0	0
160	1	28	1	1	0	0	0	0
161	1	4	0	0	1	1	0	0
162	4	8	1	0	1	0	1	0
163	4	5	1	0	1	1	1	1
164	1	4	0	1	1	0	0	0
165	1	22	0	1	0	0	0	0
166	4	6	1	0	0	0	0	0
167	1	2	1	0	0	0	0	0
168	4	5	0	0	1	1	1	0
169	1	1	1	1	1	1	0	0
170	1	1	0	0	1	1	1	1
171	1	1	1	0	0	0	0	0
172	4	26	0	0	0	0	0	0
173	3	13	0	0	1	1	1	1
174	4	8	1	0	0	0	0	0
175	1	1	1	1	1	1	1	1
176	4	5	0	1	1	1	0	0
177	1	21	0	0	1	0	1	0
178	1	34	1	0	1	0	1	0
179	3	16	0	1	1	1	0	0
180	1	32	1	1	1	1	0	0
181	1	17	1	0	1	1	1	0
182	1	17	1	0	0	0	0	0
183	1	4	0	0	1	1	1	1
184	4	8	0	0	0	0	0	0
185	1	4	1	1	0	0	0	0
186	1	32	1	0	0	0	0	0
187	1	34	1	1	1	1	1	1
188	1	22	1	0	1	0	1	0
189	1	10	0	1	1	0	1	0
190	4	26	1	1	0	0	0	0
191	2	25	1	0	1	0	0	0
192	1	32	1	1	0	0	0	0
193	4	5	0	1	1	0	0	0
194	1	32	1	1	0	0	0	0
195	2	15	1	0	1	0	1	0
196	4	8	1	0	1	1	1	1
197	1	2	1	0	1	0	1	0
198	3	23	1	1	0	0	0	0
199	1	1	1	1	1	0	0	0
200	4	8	1	0	1	0	1	0
201	1	1	0	0	0	0	0	0
202	1	32	0	1	1	0	1	0
203	1	32	0	1	1	0	1	0
204	1	28	1	0	0	0	0	0
205	3	12	1	0	1	1	1	0
206	1	34	0	1	1	0	1	0
207	1	9	1	1	1	0	1	0
208	1	1	1	1	1	0	0	0
209	4	7	0	0	0	0	0	0
210	1	32	1	0	1	1	1	1
211	1	4	1	0	0	0	0	0
212	4	6	1	1	1	0	1	0
213	3	16	0	1	1	1	1	0
214	1	1	1	0	1	1	1	1
215	1	10	0	0	0	0	0	0
216	1	2	1	0	1	1	1	1
217	4	8	1	1	1	0	0	0
218	1	33	1	1	0	0	0	0
219	4	7	0	0	1	0	1	0
220	3	12	1	0	1	0	1	0
221	1	33	1	0	0	0	0	0
222	4	6	1	0	1	1	1	1
223	1	4	1	0	0	0	0	0
224	1	17	1	1	0	0	0	0
225	1	1	1	0	0	0	0	0
226	4	7	0	1	1	0	0	0
227	1	1	1	0	0	0	0	0
228	1	34	0	0	0	0	0	0
229	3	30	1	0	0	0	0	0
230	1	22	0	0	0	0	0	0
231	3	30	1	0	1	1	0	0
232	1	32	0	0	1	0	1	0
233	3	16	0	0	1	0	1	0
234	1	20	1	0	0	0	0	0
235	4	6	1	0	0	0	0	0
236	2	15	0	1	1	0	1	0
237	1	18	1	1	0	0	0	0
238	3	29	0	0	1	0	1	0
239	1	4	1	1	0	0	0	0
240	2	31	0	1	0	0	0	0
241	4	5	0	0	1	1	1	1
242	1	34	1	0	0	0	0	0
243	1	1	1	0	1	1	0	0
244	1	18	1	0	0	0	0	0
245	2	25	0	1	1	0	0	0
246	1	4	0	1	1	0	1	0
247	4	6	1	0	1	1	1	1
248	3	11	1	0	1	0	1	0
249	4	6	1	0	0	0	0	0
250	1	2	1	0	1	0	1	0
251	1	2	0	0	1	1	1	1
252	3	29	0	0	1	0	0	0
253	1	18	0	1	0	0	0	0
254	1	32	0	0	1	0	1	0
255	2	15	1	1	1	1	0	0
256	1	1	0	0	1	1	1	1
257	1	19	1	0	1	0	0	0
258	3	23	1	0	1	0	0	0
259	4	6	1	0	1	0	1	0
260	3	11	1	0	1	1	1	1
261	1	10	1	1	1	1	1	0
262	1	17	1	0	1	0	0	0
263	1	35	1	0	1	1	1	1
264	4	7	0	1	0	0	0	0
265	4	8	0	0	1	1	0	0
266	4	8	1	0	1	1	1	0
267	2	15	1	0	1	0	1	0
268	1	17	0	0	1	1	1	1
269	1	19	1	0	1	0	1	0
270	3	13	0	0	1	0	1	0
271	3	16	1	0	0	0	0	0
272	3	29	0	0	1	0	1	0
273	1	35	1	0	1	1	1	1
274	2	15	1	0	1	0	1	0
275	1	1	1	1	1	1	1	1
276	1	17	0	0	0	0	0	0
277	1	10	0	1	1	1	1	1
278	1	34	0	1	0	0	0	0
279	1	4	0	0	0	0	0	0
280	4	5	0	0	1	0	1	0
281	4	6	1	0	0	0	0	0
282	1	4	0	1	0	0	0	0
283	2	14	1	1	0	0	0	0
284	1	21	1	0	1	0	1	0
285	4	5	0	0	0	0	0	0
286	1	1	1	0	1	1	1	0
287	1	22	0	1	1	0	1	0
288	1	34	1	1	1	0	0	0
289	4	7	0	1	1	0	1	0
290	4	7	0	0	0	0	0	0
291	1	1	0	1	0	0	0	0
292	1	1	1	1	0	0	0	0
293	1	17	0	0	1	0	1	0
294	1	34	1	0	1	0	1	0
295	1	2	1	0	1	1	1	1
296	1	18	0	0	0	0	0	0
297	4	26	0	0	0	0	0	0
298	3	30	1	0	1	0	1	0
299	4	8	1	0	1	0	1	0
300	1	18	0	0	1	0	0	0
301	1	32	0	1	0	0	0	0
302	4	5	0	0	1	0	1	0
303	1	35	1	0	1	0	1	0
304	4	5	0	0	0	0	0	0
305	1	21	0	0	0	0	0	0
306	1	32	1	0	1	0	1	0
307	1	27	1	1	1	0	1	0
308	1	32	1	0	1	0	1	0
309	1	20	1	1	1	0	0	0
310	1	32	0	1	1	1	1	1
311	1	34	0	1	0	0	0	0
312	1	1	1	1	0	0	0	0
313	1	32	1	0	0	0	0	0
314	1	35	0	0	0	0	0	0
315	1	1	1	0	0	0	0	0
316	4	26	1	0	0	0	0	0
317	1	32	0	1	0	0	0	0
318	1	10	1	0	1	1	1	1
319	1	22	1	0	0	0	0	0
320	4	26	0	0	1	0	1	0
321	4	5	0	1	1	0	0	0
322	1	17	1	1	1	0	1	0
323	2	15	1	0	1	0	1	0
324	1	10	0	1	0	0	0	0
325	1	17	0	0	1	1	0	0
326	3	11	0	1	0	0	0	0
327	1	4	0	0	0	0	0	0
328	1	1	1	1	0	0	0	0
329	1	1	1	1	0	0	0	0
330	1	17	1	0	0	0	0	0
331	1	27	0	0	1	0	0	0
332	4	26	0	0	0	0	0	0
333	1	34	0	0	0	0	0	0
334	1	1	1	1	1	1	1	1
335	3	12	0	0	1	1	0	0
336	1	4	0	0	0	0	0	0
337	4	8	1	1	1	1	1	1
338	1	17	0	0	1	0	1	0
339	1	32	0	0	1	0	1	0
340	1	10	0	1	1	0	1	0
341	1	34	1	0	1	1	0	0
342	1	34	1	0	0	0	0	0
343	1	10	0	1	0	0	0	0
344	4	7	1	0	1	0	1	0
345	1	9	1	1	1	0	1	0
346	1	34	1	0	1	0	1	0
347	3	23	1	1	1	1	1	1
348	1	17	0	0	1	0	0	0
349	4	7	0	0	1	0	0	0
350	1	17	1	1	1	0	1	0
351	1	32	1	0	1	0	1	0
352	1	33	1	0	0	0	0	0
353	4	26	1	0	1	0	1	0
354	3	29	0	0	0	0	0	0
355	4	26	0	0	0	0	0	0
356	4	7	0	0	1	1	1	1
357	2	25	1	1	1	0	1	0
358	1	4	1	0	1	1	1	0
359	2	31	0	1	0	0	0	0
360	1	9	1	1	1	0	1	0
361	4	6	1	0	1	1	0	0
362	1	27	1	1	0	0	0	0
363	1	1	1	0	0	0	0	0
364	1	17	0	0	0	0	0	0
365	3	16	1	0	1	0	1	0
366	1	10	1	1	1	1	1	1
367	1	21	0	0	1	0	1	0
368	1	1	1	0	1	1	0	0
369	1	1	1	1	0	0	0	0
370	1	22	0	0	1	0	1	0
371	1	35	0	0	1	1	1	1
372	1	32	1	0	0	0	0	0
373	1	1	1	1	0	0	0	0
374	1	4	1	0	0	0	0	0
375	3	29	0	0	1	0	1	0
376	3	23	1	0	1	1	1	1
377	1	1	1	1	0	0	0	0
378	1	35	0	1	1	0	1	0
379	1	1	1	0	0	0	0	0
380	3	16	1	0	1	0	1	0
381	3	11	1	1	0	0	0	0
382	3	12	1	0	1	1	1	1
383	1	32	1	0	0	0	0	0
384	4	6	1	0	0	0	0	0
385	3	30	1	0	0	0	0	0
386	1	2	1	0	0	0	0	0
387	1	1	1	0	1	1	0	0
388	1	20	1	0	0	0	0	0
389	1	1	1	0	1	1	0	0
390	3	12	1	1	1	1	1	1
391	1	32	1	0	1	1	1	1
392	1	10	1	1	0	0	0	0
393	1	10	1	0	1	0	1	0
394	1	9	0	1	1	0	1	0
395	4	6	1	0	0	0	0	0
396	1	32	1	1	0	0	0	0
397	1	1	1	1	0	0	0	0
398	2	14	1	0	0	0	0	0
399	2	31	0	0	0	0	0	0
400	3	3	1	0	1	0	1	0
401	1	19	1	0	1	0	1	0
402	1	34	0	0	1	1	1	1
403	3	11	0	0	1	1	1	0
404	1	10	1	0	0	0	0	0
405	1	35	1	0	1	0	1	0
406	1	17	0	1	0	0	0	0
407	2	31	0	1	0	0	0	0
408	1	4	1	1	0	0	0	0
409	2	31	1	0	1	0	1	0
410	1	1	1	0	1	1	1	1
411	1	4	0	0	1	0	1	0
412	1	32	0	1	1	0	1	0
413	1	4	1	0	1	1	1	1
414	1	33	1	0	1	1	1	1
415	1	4	0	0	1	0	0	0
416	1	34	1	1	1	1	1	1
417	1	21	1	0	0	0	0	0
418	1	1	0	1	0	0	0	0
419	1	4	0	1	1	1	1	1
420	2	14	1	1	1	0	1	0
421	1	4	1	0	1	1	0	0
422	1	17	1	0	1	1	1	0
423	2	24	0	1	1	0	1	0
424	1	19	0	0	1	0	1	0
425	1	34	1	1	1	1	0	0
426	1	34	0	0	1	0	1	0
427	3	3	1	0	0	0	0	0
428	4	7	1	0	1	0	0	0
429	3	13	1	0	1	1	1	1
430	1	2	1	1	0	0	0	0
431	1	32	0	0	0	0	0	0
432	3	12	1	0	1	1	0	0
433	2	31	1	0	0	0	0	0
434	1	9	0	0	1	1	1	1
435	3	16	0	0	1	0	1	0
436	1	35	1	0	0	0	0	0
437	1	1	1	0	0	0	0	0
438	3	12	1	0	0	0	0	0
439	1	20	1	1	0	0	0	0
440	1	1	1	1	0	0	0	0
441	1	33	1	1	1	0	1	0
442	1	1	1	0	1	0	1	0
443	1	17	0	1	0	0	0	0
444	1	20	1	0	0	0	0	0
445	2	14	1	1	1	1	1	0
446	4	5	0	0	1	0	1	0
447	1	33	1	1	0	0	0	0
448	1	28	1	1	0	0	0	0
449	1	4	0	0	1	1	0	0
450	1	17	0	0	1	0	1	0
451	1	9	0	1	0	0	0	0
452	1	28	0	0	0	0	0	0
453	3	3	1	1	1	0	1	0
454	2	14	1	0	1	0	0	0
455	4	7	0	0	1	0	1	0
456	1	1	1	0	1	1	1	1
457	4	26	1	0	0	0	0	0
458	2	14	1	0	1	1	1	1
459	1	27	1	1	1	1	0	0
460	4	6	1	1	1	0	1	0
461	2	31	0	0	0	0	0	0
462	1	1	1	0	0	0	0	0
463	1	22	1	0	1	0	1	0
464	1	35	1	0	1	0	0	0
465	4	6	0	0	1	1	1	0
466	1	20	0	0	0	0	0	0
467	2	14	1	0	0	0	0	0
468	1	4	1	0	0	0	0	0
469	3	29	1	0	1	0	1	0
470	1	32	0	1	1	0	1	0
471	1	34	1	1	1	0	0	0
472	1	9	1	0	0	0	0	0
473	1	34	0	0	0	0	0	0
474	1	35	1	0	1	0	0	0
475	1	2	0	0	1	1	0	0
476	1	32	1	1	0	0	0	0
477	1	32	0	0	1	0	1	0
478	2	24	1	0	0	0	0	0
479	1	21	0	0	1	0	0	0
480	1	33	1	0	1	1	0	0
481	3	16	0	0	1	0	1	0
482	4	7	0	0	1	1	0	0
483	1	32	1	0	0	0	0	0
484	1	9	0	0	1	0	1	0
485	2	24	0	0	0	0	0	0
486	1	17	0	0	0	0	0	0
487	3	30	1	0	0	0	0	0
488	4	7	0	1	1	0	1	0
489	1	35	1	0	0	0	0	0
490	1	34	1	0	0	0	0	0
491	3	3	1	0	0	0	0	0
492	1	1	1	1	0	0	0	0
493	1	1	1	0	0	0	0	0
494	1	32	1	0	0	0	0	0
495	4	6	1	0	1	0	1	0
496	1	19	0	0	0	0	0	0
497	2	15	1	0	1	0	1	0
498	1	35	1	1	0	0	0	0
499	1	19	1	1	0	0	0	0
500	3	23	1	1	0	0	0	0
501	1	2	1	0	0	0	0	0
502	3	16	0	0	1	0	1	0
503	4	26	1	0	1	0	1	0
504	1	10	0	0	0	0	0	0
505	4	6	0	0	1	0	1	0
506	4	6	0	0	1	1	1	1
507	1	22	0	0	1	0	1	0
508	1	32	0	1	1	0	1	0
509	1	35	1	0	0	0	0	0
510	4	26	0	0	0	0	0	0
511	1	22	1	0	1	1	1	1
512	1	1	1	0	0	0	0	0
513	1	21	1	1	1	0	1	0
514	1	2	1	0	1	0	1	0
515	4	8	1	0	1	1	1	1
516	3	23	0	0	1	0	1	0
517	1	4	0	1	1	0	1	0
518	4	26	1	0	0	0	0	0
519	1	32	0	0	1	0	1	0
520	1	22	1	1	0	0	0	0
521	2	31	1	0	0	0	0	0
522	1	4	1	0	0	0	0	0
523	1	34	1	0	0	0	0	0
524	4	7	0	0	0	0	0	0
525	4	7	0	0	1	0	0	0
526	1	21	0	0	0	0	0	0
527	1	34	0	0	0	0	0	0
528	1	9	0	0	1	0	1	0
529	4	8	0	0	0	0	0	0
530	1	33	1	0	0	0	0	0
531	3	11	1	0	0	0	0	0
532	3	3	1	1	1	1	1	1
533	1	33	1	0	0	0	0	0
534	1	34	1	0	1	1	1	1
535	1	33	1	0	0	0	0	0
536	4	5	0	1	1	0	0	0
537	1	4	1	0	0	0	0	0
538	4	26	1	0	0	0	0	0
539	1	35	0	0	0	0	0	0
540	2	14	1	1	1	0	0	0
541	2	15	1	0	1	0	1	0
542	1	32	0	1	0	0	0	0
543	1	17	1	0	0	0	0	0
544	4	7	0	0	1	0	1	0
545	4	6	1	0	1	0	1	0
